# Supplementary material for: Colocalization Analysis of Lipo-Deoxyribozyme Consisting of DNA and Protic Catalysts in a Vesicle-Based Protocellular Membrane Investigated by Confocal Microscopy
Source: Life (Basel). 2021 Dec 8;11(12):1364. doi: 10.3390/life11121364 (PMC8707093; doi:10.3390/life11121364)
Supplement: Supplementary file 1 [file life-11-01364-s001.zip]

Archive with 1 entries (1 files):
- life-1454899-SI.pdf
